# Supplementary material for: The Effects of Sub-inhibitory Antibiotic Concentrations on Pseudomonas aeruginosa: Reduced Susceptibility Due to Mutations
Source: Front Microbiol. 2021 Dec 20;12:789550. doi: 10.3389/fmicb.2021.789550 (PMC8721600; doi:10.3389/fmicb.2021.789550)
Supplement: Supplementary file 2 [file Table_2.XLSX]

## Sheet: Sheet1
Supplementary Table S2. MICs of all technical replicates before and after exposure to SIC antibiotic, and mutations identified following antibiotic exposure
			Minimum inhibitory concentration (MIC)
			Technical replicate 1		Technical replicate 2		Technical replicate 3		Technical replicate 4		Average of P0	Average of P10	Fold Change*	Mutations identified following whole genome sequencing
Strain	AB	Biological Replicate	P0*	P10	P0	P10	P0	P10	P0	P10
PAO1	Ceftaz	1	1†	1							1	1	1
		2	1	1							1	1	1
		3	0.75	0.5							0.75	0.5	0.666667
		4	0.75	0.5							0.75	0.5	0.666667
		5	1	0.5							1	0.5	0.5
	Cipro	1	0.064	0.094							0.064	0.094	1.46875
		2	0.064	0.5	0.094	0.25	0.064	0.75			0.074	0.5	6.75676	mexZ (PA2020) Δ11 bp; pilB (PA4526) +TC
		3	0.094	0.38							0.094	0.38	4.04255	mexZ (PA2020) C113Y (TGC→TAC)
		4	0.094	0.5	0.125	0.5					0.1095	0.5	4.56621	nalC (+C)
		5	0.094	0.5	0.125	0.38					0.1095	0.44	4.01826	fha1 (PA0081) (GGCTGT)11→10; mexR (PA0424) Δ12 bp
	Meropenem	1	0.75	0.5							0.75	0.5	0.666667
		2	0.38	0.5							0.38	0.5	1.31579
		3	0.25	0.25							0.25	0.25	1
		4	0.38	0.25							0.38	0.25	0.657895
		5	0.5	0.25							0.5	0.25	0.5
	Tobramycin	1	0.38	0.75							0.38	0.75	1.97368
		2	0.38	0.38							0.38	0.38	1
		3	0.25	0.5							0.25	0.5	2
		4	0.38	0.5							0.38	0.5	1.31579
		5	0.5	0.75							0.5	0.75	1.5
PA14	Ceftaz	1	0.75	0.75							0.75	0.75	1
		2	1	1							1	1	1
	Cipro	1	0.064	0.094	0.125	0.125					0.0945	0.1095	1.15873
		2	0.064	1.5	0.125	0.5					0.0945	1	10.582	mexS (PA_32420) (+21bp)
	Meropenem	1	0.38	0.25							0.38	0.25	0.657895
		2	0.25	0.25							0.25	0.25	1
	Tobramycin	1	0.38	0.75							0.38	0.75	1.97368
		2	0.19	0.75	0.38	0.38					0.285	0.565	1.98246
S2239_16	Ceftaz	1	0.75	0.75							0.75	0.75	1	mucA (PA0763) Δ42 bp
		2	0.75	0.75							0.75	0.75	1	mucA (PA0763) Δ42 bp
	Cipro	1	0.5	0.75	1	1	0.75	0.75	1.5	1.5	0.9375	1.0625	1.13333
		2	0.5	0.5	1	1	0.75	0.5			0.75	0.666667	0.888889
	Meropenem	1	0.38	0.75							0.38	0.75	1.97368
		2	0.38	0.75							0.38	0.75	1.97368
	Tobramycin	1	0.19	0.75	0.25	0.5					0.22	0.625	2.84091	algU (PA0762) R174L (CGG→CTG); fusA1 (PA4266) A603V (GCG→GTG)
		2	0.38	1	0.25	0.5					0.315	0.75	2.38095	mucA (PA0763) Δ42 bp
Dun003B	Ceftaz	1	0.5	2							0.5	2	4	sigX (PA1776) Q35H (CAG→CAT)
		2	0.5	0.75							0.5	0.75	1.5
	Cipro	1	0.125	1	0.19	0.38	0.19	0.38			0.168333	0.586667	3.48515
		2	0.125	0.38	0.19	0.25					0.1575	0.315	2	mucD (PA0766) (21-bp)2→1
	Meropenem	1	0.032	0.047	0.032	0.047					0.032	0.047	1.46875	No non-synonymous mutations identified
		2	0.094	0.19							0.094	0.19	2.02128	mucD (PA0766) (21-bp)2→1
	Tobramycin	1	0.25	0.75	0.25	0.75	0.25	0.38			0.25	0.626667	2.50667	gacS (PA0928) L303H (CTC→CAC)
		2	0.19	0.5	0.5	0.75					0.345	0.625	1.81159	glnE (PA5014) Q897* (CAA→TAA); argA (PA5204) G146C (GGC→TGC)
Dun009B	Ceftaz	Nil	0.75	0.75							0.75	0.75	1
	Cipro	Nil	0.047	0.75	0.047	0.75					0.047	0.75	15.9574	No non-synonymous mutations identified
	Meropenem	Nil	0.032	0.023							0.032	0.023	0.71875
	Tobramycin	Nil	0.75	0.5							0.75	0.5	0.666667
Dun012-2	Ceftaz	Nil	1	0.5							1	0.5	0.5
	Cipro	Nil	0.047	0.047	0.047	0.047					0.047	0.047	1	PA3921 F289S (TTC→TCC)
	Meropenem	Nil	0.094	0.047							0.094	0.047	0.5
	Tobramycin	Nil	0.5	0.25							0.5	0.25	0.5
Dun015A	Ceftaz	Nil	1.5	4							1.5	4	2.66667	crfX (PA1774) I59N (ATC→AAC)
	Cipro	Nil	0.75	1							0.75	1	1.33333
	Meropenem	Nil	1	0.5							1	0.5	0.5
	Tobramycin	Nil	4	4							4	4	1
Dun036-1	Ceftaz	Nil	0.125	0.19							0.125	0.19	1.52
	Cipro	Nil	0.75	0.75							0.75	0.75	1
	Meropenem	Nil	0.023	0.25	0.032	0.094					0.0275	0.172	6.25455	PA2441 (P233H (CCC→CAC); PA4772 (+C)
	Tobramycin	Nil	1	2							1	2	2
Abbreviations: P0, prior to passaging in the presence of subinhibitory concentrations of antibiotic; P10, following ten passages in the presence of subinhibitory concentrations of antibiotic
*Average of technical replicate MIC values at P10 divided by average of technical replicate MIC values at P0.
†Antibiotic concentration, mg/mL
